# Supplementary material for: Efflux Pump Inhibition and Resistance Modulation in Mycobacterium smegmatis by Peucedanum ostruthium and Its Coumarins
Source: Antibiotics (Basel). 2021 Sep 5;10(9):1075. doi: 10.3390/antibiotics10091075 (PMC8472667; doi:10.3390/antibiotics10091075)
Supplement: Supplementary file 1 [file antibiotics-10-01075-s001.zip]

Archive with 1 entries (1 files):
- antibiotics-1298922-supplementary.pdf
